# Supplementary material for: Are men who have sex with men at higher risk for HIV in Latin America more aware of PrEP?
Source: PLoS One. 2021 Aug 13;16(8):e0255557. doi: 10.1371/journal.pone.0255557 (PMC8362965; doi:10.1371/journal.pone.0255557)
Supplement: S1 Questions — (XLSX) [file pone.0255557.s001.xlsx]

## Sheet: Sheet1
Question Topic	English	Spanish	Portuguese
gender	With what gender do you identify?	¿Con qué género te identificas actualmente?	Com qual gênero você se identifica atualmente?
	Male/Masculine	Hombre/Masculino	Homem cis (sexo masculino ao nascimento)
	Transgender woman/ trans girl	Mujer transgénero/chica trans	Mulher trans
	Transgender Male/ trans boy	Hombre transexual/chico trans	Homem trans
	Transwoman	Travesti	Travesti
	Born female	Mujeres desde nacimiento	Mulher cis (sexo feminino ao nascimento)
	Other	Otras denominaciones	Outros gêneros
Only time answering survey	Is this the first time that you respond to this survey in 2018?	¿Esta es la primera vez que respondes a este cuestionario en 2018?	Esta é a primeira vez que você responde a este questionário em 2018?
	Yes; No; Don't know	Sí; No; No se	Sim; Nao; Nao sem
City of residence	In what city do you live?	¿En cuál ciudad vives?	Você mora em qual cidade?
	List by country	Lista distinta por pais	Lista distinta por pais
age	How many years do you have?	¿Cuántos años tienes?	Qual é a sua idade?
Education	Which was the highest grade of school that you have completed	¿Cuál fue el nivel o grado de estudios más alto que aprobaste?	Qual é sua escolaridade?
	Initial/preschool	Inicial/pre-escolar	ensino inicial / pré-escolar completo
	Completed primary	Primaria completa	ensino fundamental completo
	Completed secondary	Secundaria completa	ensino médio ou técnico completo
	University but not complete	Superior no universitaria completa (ej. Instituto)	ensino superior técnico completo (ex. tecnólogo)
	University	Superior universitaria completa	ensino superior universitário completo
	Postgraduate	Posgrado	pós-graduação, mestrado, doutorado, etc
	I don't know or don't want to respond	No sé o no quiero responder
Race/ethnicity	Which is your race or ethnicity?	¿Cuál es tu raza o etnicidad?	Com qual cor ou raça vocês se identifica? *
Peru & Brazil	White	Blanco	Branco
	Black	Negro	Negro
	Mestizo	Mestizo	Pardo
	Indigenous	Indígena	Indígena
	Asian (Japanese, Chinese, Korean, etc.)	Origen asiático (japonés, chino, coreano, etc.)	Amarelo (origem asiática: japonesa, chinesa, coreana, etc.)
	I don't know or don't want to respond	No sé o no quiero responder	Não sei ou não quero responder
Race/ethnicity	Do you belong to any indigenous group or do you speak any indigenous language?	¿Perteneces a algún grupo indígena o hablas alguna lengua indígena?	-
Mexico	Yes; No; Don't know	Sí; No; No quiero responder	-
Income	Which is your monthly income (Spanish); Which is your monthly family income (Portuguese)	¿Cuál es tu ingreso mensual?	Qual é a sua renda familiar mensal?
	No income (Peru/Brazil/Mexico)	Sin ingresos (Peru/Mexico)	Sem renda (Brazil)
	At least 850 soles (Peru); At least 954 reais (Brazil); Less than 5,302 pesos (Mexico)	hasta 850 nuevos soles (Peru); Menos de 5,302 pesos (Mexico)	até 954 reais (Brazil)
	851 to 1700 soles (Peru); 955 to 1910 reais (Brazil); 5,302 to less than 10,604 pesos (Mexico)	de 851 a 1700 nuevos soles (Peru); De 5,302 a menos de 10,604 pesos (Mexico)	de 955 a 1910 reais (Brazil)
	1701 to 2550 soles (Peru); 1911 to 2862 reais (Brazil); 10,604 to less than 15,905 pesos (Mexico)	de 1701 a 2550 nuevos soles (Peru); De 10,604 a menos de 15,905 pesos (Mexico)	de 1911 a 2862 reais (Brazil)
	2551 to 3400 soles (Peru); 2863 to 4770 reais (Brazil); 15,905 to 21,207 pesos (Mexico)	de 2551 a 3400 nuevos soles (Peru); De 15,905 a menos de 21,207 pesos (Mexico)	de 2863 a 4770 reais (Brazil)
	3401 soles or more (Peru); 4771 to 9540 (Brazil); 21,207 to less than 26,508 pesos (Mexico)	de 3401 nuevos soles a mas (Peru); De 21,207 a menos de 26,508 pesos (Mexico)	de 4771 a 9540 reais (Brazil)
	9541 to 19080 reais (Brazil); 26,508 or more pesos (Mexico)	26,508 o más pesos (Mexico)	de 9541 a 19080 reais (Brazil)
	More than 19080 reais (Brazil)	--	acima de 19080 reais (Brazil))
	Don’t want to respond (Peru/Brazil/Mexico)	No quiero responder (Mexico/Peru)	Não sei ou não quero responder (Brazil)
GSN Apps for Sex	With what frequency do you use social networks, apps, or websites (Grindr, ManHunt, Badoo, Tinder, Facebook, Chat or other) for finding sex?	¿Con qué frecuencia utiliza las redes sociales, apps, o sitios web (Grindr, ManHunt, Badoo, Tinder, Facebook, Chat u otros) para buscar sexo?	Com que frequência você usa os canais virtuais (Grindr, ManHunt, Bate-papo ou outros) para procurar sexo?
	Likert: never, one time per month, one time per week; on the weekends; daily	Likert: nunca, una vez por mes, una vez por semana, en los fines de semana, diariamente	Likert: Nunca, Uma vez por mês, Uma vez por semana, Nos fins de semana, Diariamente
Binge Drinking	In the last 6 months, have you had some occasions in that you had drank 5 or more beers, 5 or more cups of wine, or 5 or more hard drinks (for example pisco, whiskey, rum)?	En los últimos 6 meses, ¿ha habido alguna ocasión en que hayas tomado 5 o más cervezas personales, o 5 o más copas de vino, o 5 o más tragos fuertes (por ejemplo, pisco, whisky, ron)?
Drug use	Mark below all the drugs you have used in the last 6 months:	Marque abajo todas las drogas que has utilizado en los últimos 6 meses:	Você utilizou alguma destas substâncias nos últimos 6 meses?
Perceived Risk	Considering your sexual practices, in your opinion, which is your risk of contracting HIV during the last 12 months?	Considerando tus prácticas sexuales, en tu opinión ¿cuál sería tu riesgo de contraer el VIH durante los próximos 12 meses?	Considerando suas práticas sexuais, em sua opinião qual seria o seu risco de contrair HIV nos próximos meses?
	None	Ninguno	Nenhum risco de me infectar
	Low risk	Riesgo bajo	Baixo risco de me infectar
	Some risk- 50%	Algo de riesgo - 50%	Risco de 50% de me infectar
	High risk	Alto riesgo	Alto risco de me infectar					opciones # de parejas
	I sure that I will contract -100%	Estoy seguro(a) de que lo voy a contraer - 100%	Estou seguro 100% de que vou me infectar					Ninguno
	I don't know or don't want to respond	No sé o no quiero responder	Não sei ou não quero responder					De 1 a 5
MSM Risk Index								De 6 a 10
Number of male sex partners in the last 6 months	In the last 6 months, with how many men or transgender women have you had sexual relations with?	En los últimos 6 meses, ¿con cuántos hombres o mujeres/chicas trans has tenido relaciones sexuales?	Nos últimos 6 meses, com quantos homens você teve relações sexuais?					Más de 10
Number of receptive anal sex without a condom in the last 6 months	Please answer the following questions about your sexual practices with male or transgender women partners in the last 6 months: Have you had receptive anal sex without a condom?	Por favor contesta las siguientes preguntas sobre tus prácticas sexuales con parejas hombres y/o mujeres trans en los últimos 6 meses: ¿Has tenido sexo anal como pasivo sin usar condón?						No sé
	Yes; No; Don't know		Sim, Não, Não quero responder
Number of HIV positive partners in the last 6 months	In the last 6 months, how many male or transgender women partner were HIV positive?	En los últimos 6 meses, Cuántas de tus parejas sexuales hombres o mujeres/chicas trans fueron HIV-positivos?
Number of insertive anal sex without a condom with HIV positive partner in the last 6 months	In the last 6 months, how many times did you have insertive anal sex without a condom with an HIV positive male or transgender woman?	En los últimos 6 meses, ¿Cuántas veces tuviste sexo anal insertivo (activo/a) sin condón con un hombre o una mujer trans VIH positivo(a)?
	Never	Ninguna
	1 to 4 times	De 1 a 4 veces
	5 times a month	De 5 veces a más
	Don't want to respond	No quiero responder
Use of cocaine in the last 6 months		see Drug use	see Drug use
HIV testing	When was the last time you had an HIV test?	¿Cuándo fue la última vez que hiciste una prueba para el VIH?	Quando foi a última vez que você fez teste para HIV?
	Never	Nunca	Nunca fiz
	In the last 3 months	En los últimos 3 meses	Nos últimos 3 meses
	In the last 6 months	En los últimos 6 meses	Nos últimos 6 meses
	In the last year	En el último año	No último ano
	More than a year ago	Fue hace más de un año	Há mais de um ano
	Don't want to respond	No quiero responder	Não quero responder
HIV positive by self-report	Have you ever tested positive for HIV?	¿Has tenido algún resultado positivo para el VIH?	Você já teve algum resultado de teste positivo para o HIV? *
	Yes; No; Don't want to respond	Si, No, No quiero responder	Sim, Não, Não quero responder
PrEP awareness	Have you heard of PrEP (pre-exposure prophylaxis)?	¿Ya habías oído hablar de PrEP (profilaxis pre-exposición)?	Você já tinha ouvido falar em PrEP (Profilaxia pré-exposição)?
	Yes; No; Don't want to respond	Sí; No; No se o No quiero responder	Sim; Nao; Não sei ou não quero responder
